# Supplementary material for: Attenuation of Pancreatic Cancer In Vitro and In Vivo via Modulation of Nrf2 and NF-κB Signaling Pathways by Natural Compounds
Source: Cells. 2021 Dec 16;10(12):3556. doi: 10.3390/cells10123556 (PMC8700195; doi:10.3390/cells10123556)
Supplement: Supplementary file 1 [file cells-10-03556-s001.zip]

Archive with 1 entries (1 files):
- cells-1434642-supplementary.pdf
